# Supplementary material for: Comparative Genome-Wide Transcriptional Analysis of Al-Responsive Genes Reveals Novel Al Tolerance Mechanisms in Rice
Source: PLoS One. 2012 Oct 26;7(10):e48197. doi: 10.1371/journal.pone.0048197 (PMC3482186; doi:10.1371/journal.pone.0048197)
Supplement: Table S1 — Primer sequences used for quantitative real-time PCR. (XLS) [file pone.0048197.s001.xls]

## Sheet: Table S1
Table S1. Primer sequences used for quantitative real-time PCR.
Primer name	Sequence
OsrbohI-F	5'-ATTCTGGGACCAAATCTCCGAC-3'
OsrbohI-R	5'-CTCCAGGTTGTACAGCTCGATG-3'
OsOXI1-F	5'-GAAGATGTTCTCCGACTCCGTC-3'
OsOXI1-R	5'-CTGTCCTGTATCAGGACGTTCT-3'
OsMPK3-F	5'-GAGAGGATGCTCACCTTCAACC-3'
OsMPK3-R	5'-GAGCCTTCTGCTCGAAGTCGAA-3'
Os1C-PRXa-F	5'-CACAAGGACTGGATCAAGGACA-3'
Os1C-PRXa-R	5'-ATCATGTTGAGCTGCCTGATCG-3'
OsACS-F	5'-CAACGACTTCAGGCTCACCAAG-3'
OsACS-R	5'-GTTGGTGATGAGGATCCCCTTG-3'
OsEIL3-F	5'-GGAGGTACAAAGAGCTGATGAC-3'
OsEIL3-R	5'-CCTCTGTGTTGCAAAGCTTCAC-3'
OsEREBP2-F	5'-ACGTCGACGGATCAGCATCAGG-3'
OsEREBP2-R	5'-CCTGCTGTTGCTGCACCTGCAT-3'
OsPME-F	5'-GAAGTACGTGATGATGGTCGGC-3'
OsPME-R	5'-CTGAACGTCATGTTCACCGCCA-3'
Os4CL1-F	5'-AGGATACCTGAACAACCCGGAG-3'
Os4CL1-R	5'-GCCCTTGTACTTGATGAGCTCC-3'
OsPTR2-F	5'-CAAGAAGAGGAAAGCCGTCATG-3'
OsPTR2-R	5'-GAACTTTAGCTGATCGGTGTGG-3'
OsIRT2-F	5'-GAGATAGGCATCGTGGTGCACT-3'
OsIRT2-R	5'-CTCGAACATCTGGTGGAAGCAC-3'
OsRLK-F	5'-CCATGAAGTCCGACGTCTACAG-3'
OsRLK-R	5'-GGATCCACCAGCTCGTGATATC-3'
ART2-F	5'-GACAGATCACGTACGGGATTGA-3'
ART2-R	5'-CGAGCATGAAATGGGAACCTAC-3'
OsHistone H3-F	5'-GGTCAACTTGTTGATTCCCCTCT-3'
OsHistone H3-R	5'-AACCGCAAAATCCAAAGAACG-3'
