# Supplementary material for: Comparative Genome-Wide Transcriptional Analysis of Al-Responsive Genes Reveals Novel Al Tolerance Mechanisms in Rice
Source: PLoS One. 2012 Oct 26;7(10):e48197. doi: 10.1371/journal.pone.0048197 (PMC3482186; doi:10.1371/journal.pone.0048197)
Supplement: Table S2 — Genes up-regulated in the root tips of both the wild-type and star1 mutant. (XLS) [file pone.0048197.s002.xls]

## Sheet: Table S2
Table S2. Genes up-regulated in the root tips of both wild-type rice and star1 mutant
				Root tips
			WT		star1
RAP IDa	Accessionb	Annotationc	Fold change (+Al/-Al)d	±SDe	Fold change (+Al/-Al)	±SD
Os12g0478200	AK063578	GRAM domain containing protein	172.258	50.0163	276.574	88.6578
Os01g0959200	CI435651	Abscisic stress ripening protein 1	142.358	52.0842	118.835	27.7266
Os05g0515600	CI395733	O-methyltransferase ZRP4	88.4348	37.4555	210.662	46.5435
Os01g0602400	AK107349	Cytochrome P450 monooxygenase CYP72A5	81.6252	18.4446	261.834	115.717
Os01g0959100	AK063053	Abscisic stress ripening protein 1	66.4314	11.3208	67.3696	20.6163
Os01g0602200	NP_001043497	Cytochrome P450 monooxygenase CYP72A5	61.2046	15.2392	72.2281	10.6098
Os12g0228700	NP_001066439	Beta-glucosidase aggregating factor	58.4497	18.3263	76.4563	31.0737
Os06g0584400	AK072622	Hypothetical protein	47.5901	18.4064	139.685	59.8961
Os12g0555000	AB127580	Bet v I allergen family protein	43.8696	19.9328	119.979	23.3498
Os06g0697500	CI067539	AAA ATPase, central region domain containing protein	38.8465	7.51172	269.641	65.3831
Os07g0127600	AK063248	Allergen V5/Tpx-1 related family protein	36.851	16.5797	151.644	76.5993
Os11g0664800	NP_001068418	Hypothetical protein	31.7485	12.7835	57.9114	14.2773
Os12g0555500	AK071613	Probenazole-inducible protein PBZ1	31.5238	7.95122	143.634	36.055
Os04g0600300	AB004865	Alternative oxidase	29.9152	10.6534	190.534	49.6895
Os08g0137900	CI437057	(No Hit)	28.0913	5.01304	382.961	56.5506
Os01g0588400	AK107346	Band 7 protein family protein	27.1721	5.82256	18.2989	8.46901
Os03g0710000	AK060065	Eukaryotic protein of unknown function DUF292 domain containing protein	22.3476	3.13196	15.4748	3.15716
Os08g0443800	AK110630	CD9/CD37/CD63 antigen family protein	21.1461	11.4828	100.597	29.0345
Os01g0963000	AK061131	Peroxidase BP 1 precursor	20.3559	14.1663	63.9504	25.5806
Os06g0586000	AK063903	Conserved hypothetical protein	19.9197	9.69375	141.503	39.28
Os06g0592500	AK119729	Ethylene-responsive transcriptional coactivator	19.1309	1.31174	128.055	41.1853
Os01g0731600f	EU971770	Conserved hypothetical protein	18.1786	4.391	23.1443	5.07778
Os04g0450000	AK108406	FYVE/PHD zinc finger domain containing protein	17.5954	1.82391	62.4926	9.92345
Os09g0518200	AK121725	UDP-glucuronosyl/UDP-glucosyltransferase family protein	16.8329	1.77731	33.9166	6.06284
Os04g0419100f	AK107777	Hypothetical protein	16.4122	0.435035	5.38307	0.389706
Os12g0555300	NP_001066996	Probenazole-inducible protein PBZ1	15.7876	3.67128	25.3346	5.14963
Os09g0364400	CI188160	Conserved hypothetical protein	15.402	1.75709	388.38	96.2667
Os05g0180800	CI283061	(No Hit)	15.1297	3.72045	36.6909	6.14268
Os04g0494900f	AK073892	Protein of unknown function DUF642 family protein	15.0529	0.857893	3.63686	0.74072
Os05g0494200	AK059563	Cysteine proteinase inhibitor-II (Oryzacystatin-II)	14.4427	0.903975	13.6111	1.77808
Os11g0154500	AK106277	No apical meristem (NAM) protein domain containing protein	12.9166	2.87218	12.4535	1.8615
Os03g0820400	AK119690	ZPT2-13	12.8528	2.11292	78.7523	13.9788
Os09g0572900	AK069270	Dynamin-like protein 4 (Dynamin-like protein E)	12.4101	0.713472	10.2734	0.735897
Os11g0144900	AK120954	Hypothetical protein	12.3816	3.28339	21.7371	1.11845
Os11g0227700	CI250531	RPR1	12.3783	3.07191	30.4213	4.96959
Os11g0229300	NP_001067555	NBS-LRR disease resistance protein homologue	12.0592	3.65297	35.0805	1.53643
Os12g0108500	AK122171	Cyclin-like F-box domain containing protein	11.941	0.403239	8.04306	0.308636
Os04g0107600	AK058573	Arginine decarboxylase	11.8838	2.40929	9.92012	1.96512
Os01g0627900	AB038597	Cytochrome P450 monooxygenase CYP72A5	11.7599	1.72234	16.865	1.15351
Os06g0587300	AK121885	Conserved hypothetical protein	10.8793	4.20383	61.8834	9.34451
Os01g0937000	AK108620	Peptidase aspartic family protein	10.6557	0.808007	26.3446	4.33513
Os03g0236200	AK071556	Glutamate decarboxylase isozyme 3	10.5784	1.58288	35.9574	7.00453
Os01g0734800	AK061830	UDP-glucuronosyl/UDP-glucosyltransferase family protein	10.3087	1.04877	22.2458	2.99531
Os09g0441400	AK111616	Elicitor-inducible cytochrome P450	10.2634	2.01846	8.34426	0.553804
Os03g0255500	AK102392	Phosphoenolpyruvate carboxykinase	9.78432	1.87662	4.1187	0.657245
Os05g0181700	AU093469	Hypothetical protein	9.44725	1.59137	23.3105	1.73627
Os05g0324700	AK063581	Hypothetical protein	9.34916	1.91654	219.005	56.6401
Os08g0331800	CI563307	(No Hit)	9.21525	1.54213	11.8044	1.98073
Os03g0207400	AK072292	Protein phosphatase 2C-like domain containing protein	9.10744	2.93575	49.51	15.0603
Os07g0625600	CI261330	Fimbriata-associated protein	9.07221	1.39972	15.6565	2.37145
Os02g0770800f	AK102178	Nitrate reductase [NAD(P)H]	8.63135	1.3432	10.9903	0.44747
Os03g0802200	AK111769	Hypothetical protein	8.53994	2.11473	36.2009	9.2888
Os01g0627600	AK101667	Cytochrome P450 monooxygenase CYP72A5	8.49468	1.73076	26.2471	3.89154
Os01g0155000	AK060305	Esterase/lipase/thioesterase domain containing protein	8.3	2.4347	140.12	55.4308
Os10g0527800	AF402799	Tau class GST protein 3	8.25658	1.26935	28.8003	8.21977
Os10g0535800	CI542003	Conserved hypothetical protein	8.24103	0.332482	21.5361	1.86845
Os10g0503300	CI215191	Benzoyl coenzyme A: benzyl alcohol benzoyl transferase	8.13947	0.749204	11.0718	1.46385
Os01g0955100	AK062671	Regulator of gene silencing	8.06176	1.25997	74.5008	17.6436
Os02g0668500	AK060958	Cellular retinaldehyde-binding)/triple function, C-terminal domain containing protein	8.02523	1.32887	16.4506	3.02525
Os08g0205800	CI027954	Conserved hypothetical protein	7.84105	2.45936	63.7631	23.0752
Os09g0425900	AK061801	Senescence-associated protein 5	7.81909	1.1623	12.295	1.59142
Os01g0597800	AK102671	UDP-glucuronosyl/UDP-glucosyltransferase family protein	7.6744	1.33116	18.4827	4.80111
Os05g0186300	AK070360	NADP-malic enzyme	7.66183	0.351466	24.5125	1.5671
Os04g0615200	AK063824	Conserved hypothetical protein	7.62589	0.589465	22.6189	3.46434
Os03g0559700	NP_001050485	Conserved hypothetical protein	7.59675	0.66679	8.06911	0.770478
Os08g0482600	AK063639	Plastocyanin-like domain containing protein	7.44169	1.3196	59.2938	10.8557
Os03g0126900f	AK109217	Conserved hypothetical protein	7.32107	0.668735	4.10611	0.237891
Os09g0483400	AK103890	Ubiquitin	7.02192	0.252087	53.5963	10.1817
Os04g0469000	AK062816	Heavy metal transport/detoxification protein domain containing protein	6.98372	1.40908	25.0189	2.47013
Os08g0158200	AK069480	FAD linked oxidase, N-terminal domain containing protein	6.90709	2.4748	32.385	4.50136
Os08g0189600	AF032976	Germin-like protein 6	6.86904	2.06498	8.74537	3.41602
Os08g0331000	CI429615	Conserved hypothetical protein	6.86621	1.15671	8.75734	1.9506
Os07g0638400	AK104089	Peroxiredoxin	6.78742	0.800911	23.794	3.41069
Os06g0168500	AK100316	Syntaxin-like protein	6.725	0.657397	8.7	0.543318
Os05g0119000f	AK069359	Conserved hypothetical protein 245 family protein	6.74584	1.86013	3.62357	0.85422
Os02g0811800	AK119257	Conserved hypothetical protein	6.73962	1.87352	9.31835	2.47216
Os04g0340100	-	Protein kinase-like domain containing protein	6.53581	1.49794	16.1413	2.40097
Os03g0802500	AK070731	AAA ATPase, central region domain containing protein	6.43704	0.529494	31.8622	1.74408
Os07g0125600	CI015452	(No Hit)	6.36809	1.7286	10.7457	2.66266
Os07g0126800	CI015452	(No Hit)	6.34806	1.36121	10.7351	2.61778
Os04g0627900	AK108443	Translation initiation factor SUI1 family protein	6.18944	1.30397	180.227	54.5215
Os07g0126200	CI015452	(No Hit)	6.00238	1.40984	10.0044	2.46088
Os11g0259100	NP_001067644	Hypothetical protein	5.91922	1.20183	3.51066	0.682472
Os02g0755900f	AK104985	UDP-glucuronosyl/UDP-glucosyltransferase family protein	5.91204	0.283688	23.3511	1.40166
Os10g0206800f	AK072077	Multidrug and toxic compound extrusion (MATE) family protein/OsFRDL2	5.75912	0.211738	3.43598	0.302004
Os07g0625400	AK073278	SKP1 component family protein	5.69283	0.784588	24.0052	0.703624
Os05g0395400	CI209330	Hypothetical protein	5.66188	0.092152	60.3207	12.8596
Os01g0498300	AK069247	Protein of unknown function DUF563 family protein	5.63051	0.808511	74.2337	9.36369
Os02g0585200	AU174955	Heavy metal transport/detoxification protein domain containing protein	5.5898	0.738591	54.0162	0.934824
Os05g0493100	AK110420	KI domain interacting kinase 1	5.47655	0.234529	5.48266	0.53967
Os05g0162000	AK067416	Peroxidase 1	5.45806	0.880637	19.2959	4.41271
Os02g0686700	AK111294	Conserved hypothetical protein	5.44491	0.900543	5.00491	0.909879
Os02g0585100	CI269327	Heavy metal transport/detoxification protein domain containing protein	5.43209	0.139208	34.0676	2.28098
Os09g0325700	AK063334	Protein phosphatase 2C	5.34228	0.879423	38.9644	8.94825
Os06g0147300	AK111114	Conserved hypothetical protein	5.30061	0.951096	98.4635	20.0331
Os04g0405300	AK110700	Stem secoisolariciresinol dehydrogenase	5.20547	0.4461	7.28808	0.438256
Os03g0318400	AK106440	Peptidase A1, pepsin family protein	4.92161	0.757558	19.6509	1.10528
Os03g0760800f	AK121316	Gibberellin regulated protein family protein	4.91271	1.29081	21.9414	6.13264
Os11g0502700	AK065205	Hypothetical protein	4.90373	1.4997	25.5733	7.52593
Os07g0522500	AK105311	PDR6 ABC transporter	4.86322	0.269643	15.4941	1.19041
Os03g0133000	AK107090	No apical meristem (NAM) protein domain containing protein	4.85831	1.00973	24.2674	3.01567
Os07g0127700	CI555381	Pathogenesis-related protein 1	4.82584	1.34554	15.5321	4.38787
Os07g0605800	AK105239	STF-1 (Fragment)	4.76	0.565713	117.011	7.1445
Os12g0112000	AK069456	ClassIII Peroxidase	4.75372	1.83383	32.5306	14.8903
Os01g0510200	AK062310	Conserved hypothetical protein	4.73478	0.579399	79.1333	31.8384
Os10g0386300	AK064449	Hypothetical protein	4.7222	0.499211	22.5074	1.14981
Os02g0593700	AJ575228	Ubiquitin-associated domain containing protein	4.65318	1.05906	6.95023	1.40181
Os10g0542900	AB016497	Chitinase	4.6514	0.950907	15.1612	3.74125
Os07g0190800	CI444665	Thioredoxin	4.60193	0.69732	3.9	0.756387		Seeds of wild-type rice (Oryza sativa cv. Koshihikari) and an Al-sensitive mutant, star1 [10], were germinated for 2 days at 30ºC. The seedlings were then transferred to a plastic net floating on a 0.5 mM CaCl2 solution in a 1.5 L plastic box. At day 4, the seedlings were exposed to a 0.5 mM CaCl2 solution (pH 4.5) containing 0 or 20 µM AlCl3.
Os11g0488100f	CI197875	Hypothetical protein	4.50372	0.160614	6.99526	0.562209
Os03g0820300	AK068861	ZPT2-14	4.37093	0.584846	113.586	15.5881
Os03g0154000	AK103088	Aromatic-ring hydroxylase family protein	4.32718	0.464458	11.3454	1.06434
Os07g0635500	AK106081	Cytochrome P450	4.31995	0.384181	51.1068	2.89689
Os01g0135700	AK062711	Flagellar calcium-binding protein (calflagin) family protein	4.27314	1.00923	16.7023	0.889008
Os03g0241900	AK098994	Senescence-associated protein 12	4.26625	0.602051	9.12829	1.00917
Os06g0695800f	AK064089	Bacterial-type ATP binding cassette (ABC) transporter/OsSTAR1	4.15916	0.200869	4.46692	0.222425
Os10g0528400	AF309379	Glutathione S-transferase, C-terminal domain containing protein	4.14889	0.873066	35.5559	12.3824
Os01g0693300	AK101201	Lipid phosphate phosphatase 2	4.12334	0.42201	29.3212	2.85227
Os02g0543000	AK060261	Abscisic stress ripening protein 1	4.11007	0.849054	3.11749	0.689984
Os12g0639500	CI065437	Conserved hypothetical protein	4.05594	0.272257	33.7832	1.68127
Os11g0106900	CI445507	LOB domain protein 15	4.05159	0.423263	5.14335	1.36041
Os09g0378700	CI191366	U box domain containing protein	3.94908	0.570386	2.66153	0.369236
Os03g0238600	AK070684	Purple acid phosphatase	3.92665	0.530639	5.50366	0.600808
Os02g0575000	AK121198	Conserved hypothetical protein	3.92117	1.24593	143.939	55.4956
Os10g0394000	AK110763	Lipolytic enzyme, G-D-S-L family protein	3.80714	0.425893	4.28227	0.684278
Os08g0155900	CI254543	(No Hit)	3.79307	0.758542	133.373	40.79
Os12g0131400	CI554580	(No Hit)	3.78977	0.407494	4.72037	0.38936
Os02g0551100	AB125307	Protein kinase 3	3.76316	0.418204	20.8107	3.37434
Os01g0558100	AK111021	Glutathione S-transferase TSI-1	3.73748	0.636193	24.2919	4.57038
Os04g0541700	AK109177	Homeobox domain containing protein	3.72814	0.435375	3.741	0.176739
Os01g0660200	AB006188	Acidic class III chitinase	3.72235	1.12566	19.9521	6.63365
Os01g0950300	AK107822	Glutathione S-transferase GST 29	3.71976	0.545153	17.8337	3.11375
Os08g0478700	AK058489	Brain mitochondrial carrier protein-1 (BMCP-1)	3.6875	0.595219	4.23301	0.513394
Os01g0186900	AK105331	Hypothetical protein	3.67335	0.643288	75.7033	18.5004
Os01g0297200	AK109883	AAA ATPase, central region domain containing protein	3.64415	0.507212	6.11286	0.795115
Os07g0442900	AK073296	Plant integral membrane protein family protein	3.59046	0.60226	3.20105	0.697428
Os06g0535200	AK109943	Zn-finger, RING domain containing protein	3.56058	0.270937	3.14618	0.342822
Os05g0197300	AK106389	IQ calmodulin-binding region domain containing protein	3.54265	0.38565	30.6493	1.49946
Os03g0285200	CI426813	(No Hit)	3.53109	0.109808	11.4379	0.410014
Os07g0539300	AK066237	Glycoside hydrolase, family 17 protein	3.51899	0.809586	11.9971	4.34655
Os02g0562600	AK121163	Mlo-related protein family protein	3.48121	0.340333	8.4803	0.717586
Os01g0348900	AF001395	Jacalin-related lectin domain containing protein	3.47477	1.34605	6.45694	2.1907
Os10g0490800	NP_001064924	Plant Basic Secretory Protein family protein	3.43153	0.117613	11.1391	0.984954
Os09g0479900f	CI269495	Peptidase S8 and S53, subtilisin, kexin, sedolisin domain containing protein	3.42911	0.250252	6.40249	0.784488
Os08g0244500	CI194682	Beta-1,3-glucanase-like protein	3.42861	0.893582	12.0098	4.3943
Os03g0755100f	AK066049	Transporter associated with antigen processing-like protein	3.42757	0.146925	4.20856	0.176837
Os11g0112400	CI529944	ClassIII Peroxidase	3.41663	1.00504	52.0599	14.8975
Os03g0663400	AK102798	Thaumatin-like protein	3.4068	0.70132	5.3341	1.05279
Os05g0573300	AK070411	CTP synthase family protein	3.3987	0.447874	7.74257	0.378312
Os04g0688300	AK065090	Haem peroxidase, plant/fungal/bacterial family protein	3.36484	0.673871	3.88054	0.804148
Os08g0550400	AK105338	Zn-finger, RING domain containing protein	3.36245	0.431906	5.4067	1.13382
Os01g0124400	AK064050	Proteinase inhibitor I12, Bowman-Birk family protein	3.36107	0.505274	16.329	2.6237
Os11g0179100	NP_001065890	Plant disease resistance response protein family protein	3.342	0.394034	8.37404	1.58016
Os07g0533800	AK064277	Peptidase A1, pepsin family protein	3.31334	0.275721	33.2897	1.68505
Os03g0766800	AK120228	Conserved hypothetical protein	3.31225	0.554883	11.3756	2.33486
Os03g0194900	AK070149	Protein of unknown function DUF568 domain containing protein	3.30488	0.398269	14.816	2.1754
Os12g0548700	AK058739	CI2C	3.29481	0.75274	3.37592	0.509685
Os04g0418800	AK064039	Pistil-specific extensin-like protein family protein	3.27686	0.381746	2.87668	0.377886
Os01g0132000	AB059238	Bowman-Birk type wound induced proteinase inhibitor	3.27538	0.521488	7.0957	1.50494
Os02g0437200	AK065640	SNAP-34	3.17471	0.326699	6.6	0.962622
Os01g0946600	AK071109	Glucan endo-1,3-beta-glucosidase	3.2274	0.286825	7.49041	1.87008
Os02g0584800	CI513503	Heavy metal transport/detoxification protein domain containing protein	3.21491	0.321282	16.7575	1.01471
Os04g0518400	AK067801	Phenylalanine ammonia-lyase 2	3.20662	0.42846	26.7145	4.46587
Os01g0837200	AK062368	Conserved hypothetical protein	3.20382	0.178747	5.67015	1.05762
Os08g0485400	AK100705	2-nitropropane dioxygenase-like protein	3.17748	0.175228	11.8168	0.455475
Os03g0790500	AK107136	Esterase/lipase/thioesterase domain containing protein	3.17199	0.242874	15.874	2.75627
Os03g0564600	AK108950	Protein of unknown function DUF26 domain containing protein	3.12519	0.123997	3.53862	0.128705
Os12g0189300	AK058936	Isocitrate lyase and phosphorylmutase family protein	3.11599	0.789246	3.83644	0.403398
Os04g0471300	AK069769	Conserved hypothetical protein	3.10916	0.566342	15.7	2.63703
Os10g0537800	AK061277	Peptidase A1, pepsin family protein	3.1046	0.760591	11.9849	1.39108
Os01g0337500	AY333187	Vacuolar H+-pyrophosphatase	3.10456	0.218905	3.43598	0.554319
Os06g0159600	AK068486	U box domain containing protein	3.09814	0.418041	4.91462	0.553179
Os11g0666200	CI088445	Protein kinase domain containing protein	3.09165	0.464359	11.3	0.893747
Os04g0629300	AK102284	SNF2-related domain containing protein	3.09247	0.258951	7.61679	0.565353
Os10g0535600	AK109098	Conserved hypothetical protein	3.08286	0.39047	15.3505	1.0594
Os11g0702400	AY305866	Zn-finger, C2H2 type domain containing protein	3.07729	0.826647	4.37781	1.0806
Os03g0187600	AK068057	GRAM domain containing protein	3.07034	0.120582	4.27604	0.192768
Os01g0191700	AK121093	Pyrophosphate-fructose-6-phosphate 1-phosphotransferase-like protein	3.03156	0.166185	15.1938	0.513881
Os07g0471300	AK069685	Argonaute 4 protein	3.00578	0.650515	9.77601	1.22868
Os06g0666400	AK108002	VQ domain containing protein	2.98699	0.446256	48.3957	8.57014
Os01g0609300	AK100135	PDR-like ABC transporter	2.98218	0.563925	174.99	12.1725
Os02g0327000	AK073631	C2 domain containing protein	2.97192	0.360257	7.12462	0.554255
Os03g0830500	AK071173	PGPS/D12	2.96399	0.466995	56.3923	8.42729
Os01g0124200	AK104367	Bowman Birk trypsin inhibitor	2.95914	1.11585	6.6228	2.70018
Os04g0679400	AK099087	Conserved hypothetical protein	2.95614	0.22857	14.6265	2.91301
a RAP-ID based The Rice Annotation Project (RAP) ID numbers.
b Accsesion based GenBank locus of the National Center of Biotechnology Information (NCBI).
c Annotation based on the Rice Annotation Project Database (RAP-DB) build 3.0 by the International Rice Genome Sequencing Project (IRGSP).
d Fold change, ratio of transcript abundance in Al treatement/transcript abundance in control (-Al) treatment.
e Standard deviation of the mean.
f Dark gray cell is ART1-regulated genes.
