# Supplementary material for: Comparative Genome-Wide Transcriptional Analysis of Al-Responsive Genes Reveals Novel Al Tolerance Mechanisms in Rice
Source: PLoS One. 2012 Oct 26;7(10):e48197. doi: 10.1371/journal.pone.0048197 (PMC3482186; doi:10.1371/journal.pone.0048197)
Supplement: Table S3 — Genes up-regulated in the basal root regions of both the wild-type and star1 mutant. (XLS) [file pone.0048197.s003.xls]

## Sheet: Table S3
Table S3. Genes up-regulated in the basal roots of both the wild-type rice and star1 mutant
				Basal roots
			Wild-type		star1
RAP IDa	Accessionb	Annotationc	Fold change (+Al/-Al)d	±SDe	Fold change (+Al/-Al)	±SD
Os05g0463000	AK120882	Receptor protein kinase-like protein	103.442	22.7527	9.72893	0.653719
Os08g0113900	AK062376	Conserved hypothetical protein	82.5831	24.7316	61.5604	24.1395
Os02g0630300	AK072410	2OG-Fe(II) oxygenase domain containing protein	56.1959	13.0308	60.0792	36.0592
Os02g0770800f	AK102178	Nitrate reductase [NAD(P)H]	30.1897	4.295	59.3952	7.63775
Os01g0627900	AB038597	Cytochrome P450 monooxygenase CYP72A5	29.3291	3.30075	51.2956	7.14247
Os12g0478200	AK063578	GRAM domain containing protein	26.0478	6.24506	169.285	83.8409
Os01g0627600	AK101667	Cytochrome P450 monooxygenase CYP72A5	25.5323	4.72366	86.2035	46.751
Os04g0627900	AK108443	Translation initiation factor SUI1 family protein	15.2661	2.77668	313.367	169.74
Os03g0190300	CI442602	Leucine-rich repeat, typical subtype containing protein	13.2175	1.73114	22.3214	4.71809
Os04g0598000	AK121673	Conserved hypothetical protein	12.8034	5.39604	6.33416	6.32791
Os01g0178300f	AK062450	Non-protein coding transcript, uncharacterized transcript	11.7246	3.84528	9.82024	2.66077
Os02g0756600	AK062900	Phosphate-induced protein 1 conserved region family protein	10.506	1.51499	12.7159	6.90369
Os01g0510200	AK062310	Conserved hypothetical protein	9.96185	2.75566	136.629	84.859
Os11g0490100f	AK108872	Uncharacterized plant-specific domain 01627 containing protein	9.75228	1.1018	21.5335	10.4975
Os07g0568700	AF466357	Floral organ regulator 1	9.41342	2.09354	16.3607	10.7184
Os04g0629200	CI561918	(No Hit)	8.99448	1.18159	6.4955	2.39733
Os09g0455300	AK060477	Symbiotic ammonium transporter	8.88097	3.60885	4.60541	4.79426
Os12g0227500	NP_001066435	Beta-glucosidase aggregating factor	8.79535	0.51084	3.53829	4.05982
Os04g0412300	AK121151	Glycoside hydrolase, family 17 protein	8.42523	1.51649	3.81181	1.30749
Os08g0502400	AK106964	Beta-Ig-H3/fasciclin domain containing protein	7.63351	0.921149	11.0955	1.59492
Os03g0760800f	AK121316	Gibberellin regulated protein family protein	7.54349	2.06706	9.13159	5.14498
Os02g0686700	AK111294	Conserved hypothetical protein	7.08818	1.31381	10.3515	3.7802
Os02g0668500	AK060958	Cellular retinaldehyde-binding)/triple function, C-terminal domain containing protein	6.48456	1.21878	7.28161	4.5812
Os07g0587300f	CI285201	(No Hit)	6.35621	1.09682	104.491	46.2758
Os05g0180800	CI283061	(No Hit)	6.09483	1.30234	15.8276	2.29325
Os01g0766300f	NP_001044355	Conserved hypothetical protein	5.9424	0.634824	12.5649	3.4821
Os01g0716800	AK101741	Endonuclease/exonuclease/phosphatase family protein	5.91909	0.700644	9.93233	3.16805
Os03g0238600	AK070684	Purple acid phosphatase	5.86518	0.598125	5.23707	0.246516
Os01g0602400	AK107349	Cytochrome P450 monooxygenase CYP72A5	5.71149	1.06213	7.11613	0.809322
Os01g0758000	NP_001044299	Heavy metal transport/detoxification protein domain containing protein	5.49797	0.98356	4.61766	2.7283
Os01g0597800	AK102671	UDP-glucuronosyl/UDP-glucosyltransferase family protein	5.33994	0.960037	19.2433	5.88712
Os03g0236200	AK071556	Glutamate decarboxylase isozyme 3	5.06675	0.394538	16.8409	7.75146
Os01g0602200	NP_001043497	Cytochrome P450 monooxygenase CYP72A5 (Fragment)	4.92621	0.568066	4.63893	2.1715
Os03g0306800	AK103722	CP12	4.76672	1.35851	3.14648	3.31083
Os10g0521900	AK061038	Rhomboid-like protein family protein	4.74	0.520865	11.4625	1.0914
Os04g0584100	AK108779	Legume lectin, alpha domain containing protein	4.64244	1.1312	5.5891	3.17378
Os03g0710000	AK060065	Eukaryotic protein of unknown function DUF292 domain containing protein	4.6215	0.362536	2.85621	1.96035
Os03g0241900	AK098994	Senescence-associated protein 12	4.37558	0.204398	8.94416	4.00796
Os10g0546100	CI411383	Pollen Ole e 1 allergen and extensin domain containing protein	4.34923	1.53859	10.5509	1.64505
Os01g0498300	AK069247	Protein of unknown function DUF563 family protein	4.19163	0.402088	42.1517	13.604
Os03g0564600	AK108950	Protein of unknown function DUF26 domain containing protein	4.18145	0.35389	3.18079	1.66226
Os02g0527300	AK101934	Heat shock transcription factor 31	4.11764	0.448517	22.5316	10.1903
Os10g0555100	AB164463	Glucosyltransferase like protein	3.88916	0.866242	7.41771	1.56829
Os05g0197300	AK106389	IQ calmodulin-binding region domain containing protein	3.87886	0.64615	52.4463	41.6863
Os03g0129100	AF384030	Seven transmembrane protein MLO2	3.77883	0.40834	6.96504	3.85132
Os05g0272200	CI528242	Conserved hypothetical protein.	3.70484	0.647087	4.28603	0.861989
Os05g0324700	AK063581	Hypothetical protein	3.68328	1.43306	262.568	198.623
Os01g0588400	AK107346	Band 7 protein family protein	3.68032	1.0432	8.79937	6.5263
Os01g0860500f	AK069860	Chitinase	3.67025	0.843286	7.40985	4.20148
Os01g0332200	CI464704	(No Hit)	3.66177	1.0268	6.4213	5.1758
Os08g0443800	AK110630	CD9/CD37/CD63 antigen family protein	3.61846	0.570854	11.4627	3.42843
Os11g0154500	AK106277	No apical meristem (NAM) protein domain containing protein	3.61411	0.336128	10.034	5.6565
Os02g0327500	AK069802	Arabidopsis protein of unknown function DUF266 family protein	3.52295	0.34684	12.2902	3.99963
Os01g0594300	AK105266	Extensin-like protein	3.49395	0.52729	16.841	2.7238
Os03g0187600	AK068057	GRAM domain containing protein	3.48375	0.269943	6.47831	0.63119
Os01g0186900	AK105331	Hypothetical protein	3.48164	0.670407	20.6585	2.20737
Os09g0364800	AK068537	Heavy metal transport/detoxification protein domain containing protein	3.46002	0.55301	4.83576	0.201325
Os08g0205800	CI027954	Conserved hypothetical protein	3.41955	1.02251	33.1187	14.0645
Os01g0868900	AK062271	Proteinase inhibitor I9, subtilisin propeptide domain containing protein	3.41554	0.304913	4.19658	2.03239
Os07g0548300	AU093824	CRP1	3.36787	1.16848	4.30311	1.32947
Os03g0792800	CI533188	Beta-1,3-glucanase-like protein	3.35458	0.0753951	6.2704	2.48821
Os05g0186300	AK070360	NADP-malic enzyme	3.29509	0.269673	6.47397	3.56283
Os02g0208500	AK059641	Non-protein coding transcript, uncharacterized transcript	3.27475	0.0924728	8.35842	6.88494
Os03g0760900	CI265000	(No Hit)	3.25407	0.243733	4.81952	3.21232
Os01g0693300	AK101201	Lipid phosphate phosphatase 2	3.23648	0.39607	10.2804	0.708541
Os06g0651200	AK107748	Hypothetical protein	3.22557	0.859133	7.48082	6.8605
Os04g0685300	AF039532	Harpin-induced 1 domain containing protein	3.18658	0.334346	8.95657	2.14543
Os03g0188500	AK107983	Glutelin family protein	3.18653	0.246897	17.8076	6.68579
Os02g0669100	AB011367	Dehydrin COR410	3.18198	0.514124	5.17812	3.25587
Os01g0135700	AK062711	Flagellar calcium-binding protein (calflagin) family protein	3.11511	0.330903	24.3742	20.9858
Os07g0550400	CI198596	Receptor-like protein kinase 5	3.02984	0.245105	21.5282	12.4559
Os05g0395400	CI209330	Hypothetical protein	2.99873	0.289046	81.8994	37.5732
Os03g0226200	AK121522	Non-symbiotic hemoglobin 2 (rHb2) (ORYsa GLB1b)	2.98516	1.0788	11.5823	5.45229
Os03g0802500	AK099212	AAA ATPase, central region domain containing protein	2.98081	0.230333	13.9987	5.16731
Os05g0373900	AK064587	Eukaryotic peptide chain release factor subunit 1 (Eukaryotic release factor 1)	2.97093	0.919515	14.4788	9.86911
Os08g0502700	AK064774	Aminotransferase 2	2.95762	0.357693	9.84419	7.49935
a RAP-ID based The Rice Annotation Project (RAP) ID numbers.
b Accsesion based GenBank locus of the National Center of Biotechnology Information (NCBI).
c Annotation based on the Rice Annotation Project Database (RAP-DB) build 3.0 by the International Rice Genome Sequencing Project (IRGSP).
d Fold change, ratio of transcript abundance in Al treatement/transcript abundance in control (-Al) treatment.
e Standard deviation of the mean.
f Dark gray cell is ART1-regulated genes.
