# Supplementary material for: Comparative Genome-Wide Transcriptional Analysis of Al-Responsive Genes Reveals Novel Al Tolerance Mechanisms in Rice
Source: PLoS One. 2012 Oct 26;7(10):e48197. doi: 10.1371/journal.pone.0048197 (PMC3482186; doi:10.1371/journal.pone.0048197)
Supplement: Table S4 — Genes down-regulated in the root tips of both the wild-type and star1 mutant. (XLS) [file pone.0048197.s004.xls]

## Sheet: Table S4
Table S4. Genes down-regulated in the root tips of both the wild-type rice and star1 mutant
				Root tips
			WT		star1
RAP IDa	Accessionb	Annotationc	Fold change (+Al/-Al)d	±SDe	Fold change (+Al/-Al)	±SD
Os08g0537200	AK108234	Non-protein coding transcript, unclassifiable transcript	0.145716	0.0162194	0.0469532	0.00308533
Os10g0109300	AK061462	ClassIII Peroxidase	0.159965	0.0267287	0.119259	0.0276263
Os04g0521100	CI561264	Plasma membrane intrinsic protein (Aquaporin)	0.224881	0.0701042	0.139285	0.0381408
Os01g0246400	AK062972	Low molecular mass early light-inducible protein HV90 (similar to ELIP2)	0.225468	0.0716688	0.0564223	0.0168887
Os05g0561400	CI551490	Hypothetical protein	0.237152	0.0147793	0.16353	0.00728273
Os08g0519100	AK063287	Plant-specific FAD-dependent oxidoreductase family protein	0.239346	0.0680249	0.284636	0.100873
Os01g0348000	AU032203	Peptidase C1A, papain family protein. (putative SAG12 protein)	0.242593	0.0125739	0.110626	0.0189044
Os10g0422600	AK109893	Protein of unknown function DUF581 family protein	0.255037	0.0165602	0.0240854	0.00537471
Os01g0378100	CI013682	ClassIII Peroxidase	0.284061	0.0498332	0.168337	0.046509
Os09g0346500	AK104350	Chlorophyll a-b binding protein 1, chloroplast precursor (LHCII type I CAB-1)	0.30066	0.0678445	0.446445	0.0461538
Os05g0578600	AK108477	Polygalacturonase PG2	0.305864	0.0437668	0.0402357	0.00296315
Os07g0677300	D16442	Class III peroxidase 111	0.319426	0.0612138	0.013729	0.00307827
Os02g0532800	CI170582	Helix-turn-helix, Fis-type domain containing protein	0.337058	0.0406962	0.288492	0.0237358
Os10g0554900	AK059811	Protein of unknown function DUF566 family protein	0.340683	0.00922152	0.142363	0.0151057
Os06g0155500	CI246110	Transferase family protein	0.342557	0.019972	0.267245	0.0129158
Os01g0827700	CI426568	Lipolytic enzyme, G-D-S-L family protein	0.345225	0.0212496	0.00857986	0.00209208
Os04g0515900	AK062955	NAM / CUC2-like protein	0.345302	0.0510261	0.0491815	0.00627989
Os07g0643400	AK109437	Esterase/lipase/thioesterase domain containing protein. (putative GID1L2)	0.346976	0.0199294	0.398263	0.0601993
a RAP-ID based The Rice Annotation Project (RAP) ID numbers.
b Accsesion based GenBank locus of the National Center of Biotechnology Information (NCBI).
c Annotation based on the Rice Annotation Project Database (RAP-DB) build 3.0 by the International Rice Genome Sequencing Project (IRGSP).
d Fold change, ratio of transcript abundance in Al treatement/transcript abundance in control (-Al) treatment.
e Standard deviation of the mean.
