# Supplementary material for: Comparative Genome-Wide Transcriptional Analysis of Al-Responsive Genes Reveals Novel Al Tolerance Mechanisms in Rice
Source: PLoS One. 2012 Oct 26;7(10):e48197. doi: 10.1371/journal.pone.0048197 (PMC3482186; doi:10.1371/journal.pone.0048197)
Supplement: Table S5 — Genes down-regulated in the basal roots of both the wild-type and star1 mutant. (XLS) [file pone.0048197.s005.xls]

## Sheet: Table S5
Table S5. Genes down-regulated in the basal roots of both the wild-type rice and star1 mutant
				Basal roots
			Wild-type		star1
RAP IDa	Accessionb	Annotationc	Fold change (+Al/-Al)d	±SDe	Fold change (+Al/-Al)	±SD
Os09g0346500	AK104288	Chlorophyll a-b binding protein 1, chloroplast precursor (LHCP)	0.0518577	0.0126457	0.448296	0.447472
Os11g0687100	AK065631	von Willebrand factor, type A domain containing protein	0.0525557	0.0282324	0.0350177	0.00183962
Os01g0666000	AK070670	Lipid phosphate phosphatase 2 (similar to AtLPP2)	0.076954	0.0263468	0.0642362	0.00681492
Os02g0131400	CI189899	Beta-D-glucan exohydrolase, isoenzyme ExoII	0.0969421	0.0370995	0.362155	0.394956
Os06g0293500	AK110449	Hypothetical protein	0.151783	0.0322987	0.0160917	0.00806396
Os06g0575400	AK111890	Protein kinase domain containing protein	0.152396	0.0371228	0.527518	0.59252
Os04g0125700	AK073177	Legume lectin, beta domain containing protein	0.155282	0.0204612	0.100709	0.0112578
Os06g0522300	AK066954	Haem peroxidase, plant/fungal/bacterial family protein	0.156058	0.0302842	0.242517	0.0740895
Os05g0161800	CI236301	(No Hit)	0.161741	0.0339099	0.582063	0.556568
Os02g0286900	AU096746	Uncharacterized Cys-rich domain containing protein	0.164614	0.0325431	0.193153	0.0205911
Os01g0135900	AK062091	LMW heat shock protein	0.166851	0.0316444	0.245373	0.0995992
Os06g0521500	AK061144	Haem peroxidase, plant/fungal/bacterial family protein	0.167573	0.0478252	0.0886184	0.0251914
Os03g0234500	CI425785	Haem peroxidase, plant/fungal/bacterial family protein	0.179269	0.0331145	0.2123	0.0355511
Os06g0710700	NP_001058545	Benzoyl coenzyme A: benzyl alcohol benzoyl transferase	0.180379	0.0238235	0.668681	0.284267
Os01g0173600	NP_001042158	Glyoxalase/bleomycin resistance protein/dioxygenase domain containing protein	0.186492	0.0365623	0.56648	0.391433
Os08g0556300	AK105201	Conserved hypothetical protein	0.189561	0.0309754	0.0858646	0.06212
Os01g0246400	AK062972	Low molecular mass early light-inducible protein HV90 (ELIP)	0.190187	0.0826918	0.238163	0.143686
Os10g0538200	AK061045	Peptidase A1, pepsin family protein	0.197377	0.0625795	0.405772	0.184514
Os07g0601600	AU174425	A.thaliana gene induced upon wounding stress	0.209427	0.0525111	0.186528	0.00702041
Os12g0637000	CI495215	Purple acid phosphatase precursor	0.209965	0.0476569	0.0365249	0.0163641
Os06g0155500	CI246110	Transferase family protein	0.210875	0.0299927	0.383566	0.160249
Os11g0126100	AK067875	Multi antimicrobial extrusion protein MatE family protein	0.21805	0.0626566	0.470773	0.414476
Os12g0520200	CI442578	Phenylalanine ammonia-lyase	0.218182	0.0391358	0.0697851	0.0466842
Os11g0618700	CI418458	Protein of unknown function DUF594 family protein	0.218395	0.0368185	0.0962265	0.0132907
Os11g0129000	CI446243	TRANSPARENT TESTA 12 protein	0.223991	0.0475013	0.472671	0.393596
Os05g0578600	AK108477	Polygalacturonase PG2	0.229523	0.00729339	0.0238134	0.00414905
Os07g0127500	AK062949	PR-1a pathogenesis related protein (Hv-1a) precursor	0.230508	0.0806339	0.516162	0.384333
Os07g0663800	AK061856	Short-chain dehydrogenase/reductase SDR family protein	0.237429	0.0522318	0.617481	0.593699
Os10g0137300	NP_001064130	Conserved hypothetical protein	0.239825	0.0645237	0.180127	0.0158819
Os07g0517100	AK063798	Seed maturation protein PM31	0.240003	0.0450922	0.0219726	0.0170532
Os02g0582900	AK109082	Conotoxin family protein	0.242817	0.0866627	0.196615	0.137966
Os06g0521900	C20494	Haem peroxidase, plant/fungal/bacterial family protein	0.247372	0.0262268	0.356522	0.0917228
Os04g0640700	AK071973	Alpha-L-arabinofuranosidase/beta-D-xylosidase isoenzyme ARA-I	0.250039	0.0517827	0.249476	0.0961348
Os02g0106100	AK072245	Fructosyltransferase	0.253695	0.0391151	0.132171	0.0686647
Os11g0530600	AK067810	Chalcone synthase C2	0.256126	0.0476708	0.305453	0.291365
Os06g0289900	CI000741	UDP-glucuronosyl/UDP-glucosyltransferase family protein	0.265481	0.0347518	0.212931	0.17814
Os06g0522100	C20494	(No Hit)	0.26793	0.0742724	0.354764	0.0892788
Os08g0203100	NP_001061221	Protein kinase domain containing protein	0.268138	0.0310536	0.789062	0.372264
Os11g0694100	C22611	Protein kinase domain containing protein	0.269454	0.0238658	0.517055	0.284904
Os11g0708100	AK060544	Laccase	0.281089	0.03168	0.0545018	0.00680645
Os06g0571800	AK069851	Zn-finger, GATA type domain containing protein	0.282786	0.0475955	0.382011	0.282153
Os07g0634900	C99637	Myb, DNA-binding domain containing protein	0.285426	0.0149069	0.0847523	0.0599102
Os12g0135800	AK061124	Esterase/lipase/thioesterase domain containing protein	0.288044	0.0472907	0.183229	0.0465328
Os06g0218900	CI122454	LMBR1-like conserved region domain containing protein	0.291489	0.0296672	0.339771	0.140413
Os11g0156600	CI199748	(No Hit)	0.292281	0.0340834	0.180395	0.12378
Os11g0691100	-	Protein kinase domain containing protein	0.297625	0.0807769	0.0733971	0.0152634
Os03g0399800	CI020540	Jacalin-related lectin domain containing protein	0.30124	0.0542111	0.198641	0.110421
Os01g0863800	NP_001044890	Uncharacterized plant-specific domain containing protein	0.302831	0.0459158	0.14741	0.0155596
Os03g0856700	U50333	Ga20 oxidase	0.303791	0.0558547	0.088195	0.0124261
Os05g0561400	CI551490	Hypothetical protein	0.305315	0.0294872	0.341938	0.295792
Os03g0285300	CI486793	(No Hit)	0.306276	0.0764118	0.358366	0.27561
Os06g0210000	CI344199	Protein of unknown function DUF6 domain containing protein	0.306364	0.0526525	0.090367	0.0498649
Os12g0282000	AK103636	Hypothetical protein	0.31285	0.0896384	0.0755867	0.0647016
Os09g0441400	AK111616	Elicitor-inducible cytochrome P450	0.3136	0.0537281	0.388323	0.171066
Os01g0508100	CI557510	Hypothetical protein	0.315755	0.0322881	0.816701	0.448692
Os04g0127100	AK108388	Proteinase inhibitor I9, subtilisin propeptide domain containing protein	0.321787	0.0275808	0.208127	0.0772284
Os02g0753500	AK072727	TPR-like domain containing protein	0.321877	0.048166	0.69307	0.186946
Os01g0347300	CI550520	(No Hit)	0.326443	0.030999	0.259567	0.0899032
Os03g0772600	AK120949	Protein kinase family protein	0.327224	0.0366102	0.315883	0.0529613
Os05g0475400	AK060423	Alanine:glyoxylate aminotransferase-like protein	0.330328	0.0073042	0.242378	0.19688
Os05g0166300	CI427443	Protein kinase domain containing protein	0.3328	0.0369563	0.0200062	0.0139128
Os07g0539100	AK062569	Glycoside hydrolase, family 17 protein	0.33436	0.0344739	0.14583	0.145652
Os02g0178100	AK109630	CONSTANS-like protein CO6	0.334614	0.0773602	0.457494	0.225832
Os07g0676900	AK072862	Class III peroxidase	0.34049	0.0236917	0.0498693	0.00994919
Os11g0566800	AK061132	Naringenin-chalcone synthase family protein	0.340576	0.120065	0.249607	0.277971
Os05g0179300	AK100028	Transferase family protein	0.342447	0.0676796	0.210286	0.106036
Os07g0503500	AK067710	UDP-glucuronosyl/UDP-glucosyltransferase family protein	0.345174	0.0908743	0.22879	0.0260979
Os03g0122300	AK068438	Flavanone 3-hydroxylase-like protein	0.3477	0.0315124	0.388046	0.137642
Os01g0249100	NP_001042588	Expansin Os-EXPA3	0.349525	0.0439836	0.0633161	0.0172275
a RAP-ID based The Rice Annotation Project (RAP) ID numbers.
b Accsesion based GenBank locus of the National Center of Biotechnology Information (NCBI).
c Annotation based on the Rice Annotation Project Database (RAP-DB) build 3.0 by the International Rice Genome Sequencing Project (IRGSP).
d Fold change, ratio of transcript abundance in Al treatement/transcript abundance in control (-Al) treatment.
e Standard deviation of the mean.
